# Supplementary material for: Investigation of Linear Amplification Using Abasic Site-Containing Primers Coupled to Routine STR Typing for LT-DNA Analysis
Source: Genes (Basel). 2022 Aug 4;13(8):1386. doi: 10.3390/genes13081386 (PMC9407227; doi:10.3390/genes13081386)
Supplement: Supplementary file 1 [file genes-13-01386-s001.zip]

Archive with 1 entries (1 files):
- genes-1833921-supplementary.pdf
